# Supplementary material for: The 3-min all-out test is valid for determining critical power but not anaerobic work capacity in tethered running
Source: PLoS One. 2018 Feb 14;13(2):e0192552. doi: 10.1371/journal.pone.0192552 (PMC5812641; doi:10.1371/journal.pone.0192552)
Supplement: S2 File — The raw data presents the raw results from 3MT and conventional critical power (n = 8). Table A in S2 file. Mean ± standard deviation of physiological parameters of heart rate (HR PT) derived from the application of 3MT and predictive load tests to obtain conventional CP (predictive 3 elastics, predictive 4 elastics, predictive 5 elastics, predictive 6 elastics) (n = 8). Table B in S2 File. Mean ± standard deviation of physiological parameters of lactate peak (LAC P) derived from the application of 3MT and predictive load tests to obtain conventional CP (predictive 3 elastics, predictive 4 elastics, predictive 5 elastics, predictive 6 elastics) (n = 8). Table C in S2 File. Mean and standard deviation of the velocity of each predictive load from the conventional CP test (n = 8). Table D in S2 File. Aerobic capacity parameters derived from the application of the 3MT (EP) and conventional CP tests (critical power hyperbolic model–CP Hyp; critical power work model versus time–CP Ԏ vs t; critical power model versus 1/time–CP P vs 1/t) (n = 8). Table E in S2 File. Mean and standard deviation of the power output of each predictive load from the conventional CP test (n = 8). Table F in S2 File. Mean and standard deviation of the force of each predictive load from the conventional CP test (n = 8). Table G in S2 File. Mean and standard deviation of the time limit of each predictive load from the conventional CP test (n = 8). Table H in S2 File. Anaerobic capacity parameters derived from the application of the 3MT (WEP) and conventional CP tests (W’ Hyp; anaerobic work capacity work model versus time–W’ Ԏ vs t and anaerobic work capacity model versus 1/time–W’ P vs 1/t) (n = 8). (XLSX) [file pone.0192552.s002.xlsx]

## Sheet: Data
S2. Raw data
S2 Table A. Mean ± standard deviation of physiological parameters of heart rate (HR PT) derived from the application of 3MT and predictive load tests to obtain conventional CP (predictive 3 elastics, predictive 4 elastics, predictive 5 elastics, predictive 6 elastics) (n = 8).								S2 Table E. Mean and standard deviation of the power output of each predictive load from the conventional CP test (n=8).
FC	AO3	PREDICTIVE	PREDICTIVE	PREDICTIVE	PREDICTIVE			Mean power output	PREDICTIVE	PREDICTIVE	PREDICTIVE	PREDICTIVE
(bpm)		3	4	5	6			(W)	6	5	4	3
		ELASTICS	ELASTICS	ELASTICS	ELASTICS				ELASTICS	ELASTICS	ELASTICS	ELASTICS
	183	160	174	182	189				647.53	437.05	368.63	339
	183	198	170	159	180				569.096	473.55	277.107	226.989
	166	182	171	189	173				356.887	304	302	283
	170	179	189	178	189				429.696	359.42	245.46	203.661
	180	189	189	178	165				427.043	364.267	315.382	223.7
	185	175	183	189	182				674.78	508.142	323	264
	170	178	190	177	171				622.21	582	271.96	263.066
	180	175	163	178	179				492.54	321.576	245.07	221.936
Mean	177.125	179.5	178.625	178.75	178.5			Mean	527.473	418.751	293.576	253.169
DP	7.29848	11.097	10.4326	9.37702	8.48528			DP	117.587	97.8908	42.1762	43.8382
S2 Table B. Mean ± standard deviation of physiological parameters of lactate peak (LAC P) derived from the application of 3MT and predictive load tests to obtain conventional CP (predictive 3 elastics, predictive 4 elastics, predictive 5 elastics, predictive 6 elastics) (n = 8).								S2 Table F. Mean and standard deviation of the force of each predictive load from the conventional CP test (n=8).
LAC P5	AO3	PREDICTIVE	PREDICTIVE	PREDICTIVE	PREDICTIVE			Mean Force	PREDICTIVE	PREDICTIVE	PREDICTIVE	PREDICTIVE
(mmol/L)		3	4	5	6			(N)	6	5	4	3
		ELASTICS	ELASTICS	ELASTICS	ELASTICS				ELASTICS	ELASTICS	ELASTICS	ELASTICS
	13.21	7.7	12.5	8	11.4				162.998	139.8	121.658	118.431
	10.3	10.69	13.2	13.4	13.4				197.616	182.349	134.977	115.502
	15.21	19.69	11.4	16.5	17				142.078	135.561	129.679	126.9
	13.03	7.23	13.4	13.9	8.25				200.383	180.26	157.244	115.966
	10.39	11.7	13.1	13.6	12.2				192.679	169.855	144.121	117
	7.44	7.7	8.3	15.2	8.9				232.38	174.018	160.46	140.6
	5.96	8.2	3.5	9.4	8.2				201.31	196.679	140.926	119.606
	14.47	11.8	9.8	16.1	14.6				201.16	120.02	103.212	98.8356
Mean	11.2512	10.5888	10.65	13.2625	11.7438			Mean	191.325	162.318	136.535	119.105
DP	3.32098	4.12695	3.41049	3.05751	3.20061			DP	27.342	27.0175	18.7436	11.7206
S2 Table C. Mean and standard deviation of the velocity of each predictive load from the conventional CP test (n=8).								S2 Table G. Mean and standard deviation of the time limit of each predictive load from the conventional CP test (n=8).
Mean Velocity	PREDICTIVE	PREDICTIVE	PREDICTIVE	PREDICTIVE				Time Limit	PREDICTIVE	PREDICTIVE	PREDICTIVE	PREDICTIVE
(m/s)	6	5	4	3				(s)	6	5	4	3
	ELASTICS	ELASTICS	ELASTICS	ELASTICS					ELASTICS	ELASTICS	ELASTICS	ELASTICS
	2.87432	2.56	2	1.9454					124.2	306.9	569.9	710.568
	2.4718	2.23	2.3318	2.2					140.1	181.9	548	604.369
	2.13	1.9	1.65	1.75053					304.1	453	576	794.9
	2.1699	2.11	2.17667	1.872					138.2	239.9	432.89	811.9
	2.86	2.9	2.01	1.8					235.457	254.568	284.346	457.9
	3.07	2.9139	1.92	2.1975					130.09	142.968	258.124	609.568
	2.57	2.45	2.06	2					120	139.99	593.9	439.99
	2.45	2.6544	2.3586	2.21					120	220.9	364.9	600
Mean	2.5745	2.46479	2.06338	1.99693				Mean	164.018	242.516	453.507	628.649
DP	0.338963	0.365735	0.230018	0.186943				DP	68.219	102.235	137.455	138.591
S2 Table D. Aerobic capacity parameters derived from the application of the 3MT (EP) and conventional CP tests (critical power hyperbolic model – CP Hyp; critical power work model versus time – CP Ԏ vs t; critical power model versus 1/time – CP P vs 1/t) (n = 8).								S2 Table H. Anaerobic capacity parameters derived from the application of the 3MT (WEP) and conventional CP tests (W’ Hyp; anaerobic work capacity work model versus time – W’ Ԏ vs t and anaerobic work capacity model versus 1/time – W’ P vs 1/t) (n = 8).
Aerobic parameters	EP	CP Hyp	CP Txt	CP 1/t				Anaerobic parameters	WEP	W' Hyp	W' Txt	W' 1/t
(W)								(kJ)
	297.771	262.5	282.9	276.9					18.4689	55.04	44.645	46.89
	126.906	97.4	150.3	146					21.35	82.56	57.627	59.009
	152.779	170	176.1	175.6					16.3956	56.9	54.13	54.259
	201.541	242.8	237.2	242.1					11.594	31.57	34.7	32.254
	162.451	120	123.4	122.4					12.354	43.84	42.862	43.179
	180.577	169.6	150.9	163.3					26.674	42.85	51.534	47.39
	153.227	133.7	175.3	150					19.949	48.03	36.694	42.834
	179.016	230	239.4	234.3					16.663	41.03	36.868	38.473
Mean	181.784	178.25	191.938	188.825				Mean	17.9311	50.2275	44.8825	45.536
DP	51.9542	60.9452	55.0563	55.0889				DP	4.89485	15.3336	8.71195	8.46874
IC 95%	43.4348	50.9514	46.0282	46.0554				IC 95%	4.09219	12.8192	7.28337	7.08004
